# Supplementary material for: Molecular Hybrids of Pyazolo[3,4-b]pyridine and Triazole: Design, Synthesis and In Vitro Antibacterial Studies
Source: Molecules. 2022 Nov 7;27(21):7647. doi: 10.3390/molecules27217647 (PMC9655101; doi:10.3390/molecules27217647)
Supplement: Supplementary file 1 [file molecules-27-07647-s001.zip]

Archive with 1 entries (1 files):
- molecules-1911818-supplementary.pdf
